# Supplementary material for: Ex Vivo Propagation of Pinctada Birnavirus Using Mantle Tissue Fragment Culture: Application for Measuring Replication at Different Temperatures, TCID50 Assay, and UV Sensitivity
Source: Pathogens. 2025 Jan 15;14(1):76. doi: 10.3390/pathogens14010076 (PMC11768193; doi:10.3390/pathogens14010076)
Supplement: Supplementary file 1 [file pathogens-14-00076-s001.zip]

Archive with 1 entries (1 files):
- pathogens-3338604-supplementary.xlsx
