# Supplementary material for: Ex Vivo Propagation of Pinctada Birnavirus Using Mantle Tissue Fragment Culture: Application for Measuring Replication at Different Temperatures, TCID50 Assay, and UV Sensitivity
Source: Pathogens. 2025 Jan 15;14(1):76. doi: 10.3390/pathogens14010076 (PMC11768193; doi:10.3390/pathogens14010076)
Supplement: Supplementary file 1 [file pathogens-14-00076-s001.zip › pathogens-3338604-supplementary.xlsx]

## Sheet: Sheet1
	Supplemental Table 1. Statistical tests on the results for the effect of incubation temperature on the propagation of PiBV using pearl oysters reared at 23–25 °C.
		15 ℃ Left	15 ℃ Right	17.5 ℃ Left	17.5 ℃ Right	20 ℃ Left	20 ℃ Right	22.5 ℃ Left	22.5 ℃ Right	25 ℃ Left	25 ℃ Right	27.5 ℃ Left	27.5 ℃ Right	30 ℃ Left	30 ℃ Right	32.5 ℃ Left	32.5 ℃ Right
	15 ℃ Left
	15 ℃ Right
	17.5 ℃ Left
	17.5 ℃ Right
	20 ℃ Left
	20 ℃ Right
	22.5 ℃ Left	**	**	*	*
	22.5 ℃ Right	**	**	*	*
	25 ℃ Left	**	**	**	**	*	**
	25 ℃ Right	**	**	**	**		*
	27.5 ℃ Left
	27.5 ℃ Right	*								*
	30 ℃ Left	*						*	**	**	**
	30 ℃ Right							**	**	**	**
	32.5 ℃ Left							**	**	**	**		*
	32.5 ℃ Right							**	**	**	**		*
	Steel–Dwass test. *：P<0.05 **：P<0.01
